# Supplementary material for: Inhibitory Effects of Selected Medicinal Plants on Bacterial Growth of Methicillin-Resistant Staphylococcus aureus
Source: Molecules. 2022 Nov 11;27(22):7780. doi: 10.3390/molecules27227780 (PMC9693998; doi:10.3390/molecules27227780)
Supplement: Supplementary file 1 [file molecules-27-07780-s001.zip]

Archive with 1 entries (1 files):
- molecules-2034392-Supplementary.pdf
